# Supplementary material for: One-Pot Synthesis of Isoxazole-Fused Tricyclic Quinazoline Alkaloid Derivatives via Intramolecular Cycloaddition of Propargyl-Substituted Methyl Azaarenes under Metal-Free Conditions
Source: Molecules. 2023 Mar 20;28(6):2787. doi: 10.3390/molecules28062787 (PMC10057414; doi:10.3390/molecules28062787)
Supplement: Supplementary file 1 [file molecules-28-02787-s001.zip]

Archive with 1 entries (1 files):
- molecules-2250270-supplementary.pdf
